# Supplementary material for: Investigation of Gene Regions Responsible for Drug Resistance in Clinical Isolates of Mycobacterium tuberculosis Complex Resistant to at Least Two First-Line Anti-Tuberculosis Drugs
Source: Pathogens. 2026 Feb 16;15(2):222. doi: 10.3390/pathogens15020222 (PMC12943113; doi:10.3390/pathogens15020222)
Supplement: Supplementary file 1 [file pathogens-15-00222-s001.zip]

Archive with 1 entries (1 files):
- pathogens-4092661-supplementary.pdf
